# Supplementary material for: Reversal of Bortezomib-Induced Neurotoxicity by Suvecaltamide, a Selective T-Type Ca-Channel Modulator, in Preclinical Models
Source: Cancers (Basel). 2021 Oct 7;13(19):5013. doi: 10.3390/cancers13195013 (PMC8507761; doi:10.3390/cancers13195013)
Supplement: Supplementary file 1 [file cancers-13-05013-s001.zip]

Archive with 1 entries (1 files):
- cancers-1359480-supplementary.pdf
